# Supplementary material for: Labeling Ebola Virus with a Self-Splicing Fluorescent Reporter
Source: Microorganisms. 2022 Oct 26;10(11):2110. doi: 10.3390/microorganisms10112110 (PMC9696229; doi:10.3390/microorganisms10112110)
Supplement: Supplementary file 1 [file microorganisms-10-02110-s001.zip]

Archive with 1 entries (1 files):
- microorganisms-1972351-supplementary.pdf
